# Supplementary material for: Chromosome-level genome assembly of an endangered plant Prunus mongolica using PacBio and Hi-C technologies
Source: DNA Res. 2023 May 23;30(4):dsad012. doi: 10.1093/dnares/dsad012 (PMC10254739; doi:10.1093/dnares/dsad012)
Supplement: dsad012_suppl_Supplementary_Tables [file dsad012_suppl_supplementary_tables.xlsx]

## Sheet:  Supplemental Table Index
	Supplemental Table Index
	Supplemental Table	Table content
	S1	Summary of the Illumina, PacBio’s HiFi and Hi-C data for the assembly of P. mongolica genome
	S2	Statistics of the sequencing and assembly results of HiFi sequencing
	S3	Assessment of genome coverage rate using Illumina reads from 350 bp library
	S4	The assessment of P. mongolica genome assembly and annotation completeness by BUSCO analysis
	S5	CEGMA result of P. mongolica genome
	S6	Summary of P. mongolica super scaffolds
	S7	Statistics of the final genome assembly of Hi-C sequencing
	S8	Classification of repetitive elements in the P. mongolica genome
	S9	Statistics of the gene prediticon results in P. mongolica
	S10	General statistics of predicted protein-coding genes in P. mongolica and four close species
	S11	Functional annotation of the P. mongolica genes
	S12	Genome information of related species used in comparative genomics analysis
	S13	Statistical information of gene-family clusters
	S14	GO enrichment analysis of P. mongolica-specific gene
	S15	KEGG enrichment analysis of P. mongolica-specific gene
	S16	Statistical information of Positively selected genes in P.mongolica

## Sheet: S1
	Table S1. Summary of the Illumina, PacBio’s HiFi and Hi-C data for the assembly of P. mongolica genome
	Sequencing type	Platform	Library size (bp)	Number of reads	Clean data (Gb)	Sequence coverage (×) *	Application
	Genome short reads	Illumina NovaSeq 6000	350	121176579*2	18.18	80.26	Genome survey and assessment
	PacBio reads (CCS)	PacBio Sequel Ⅱ	15000	631829	9.59	42.34	Contig assembly
	Hi-C reads	Illumina NovaSeq 6000	300–700	105,678,393*2	31.49	139.04	Chromosome construction
	* The estimated genome size was ~226.47 Mb.

## Sheet: S2
	Table S2. Statistics of the sequencing and assembly results of HiFi sequencing
	Parameter	Size or Number
	Data type	CCS
	Reads number	631829
	Reads base (bp)	9588722340
	Reads LenN50 (bp)	15563
	Reads Lenmean (bp)	15176
	Reads Lenmax (bp)	42695
	Contig number	91
	Contig length (bp)	233168353
	Contig N50 (bp)	24328480
	Contig N90 (bp)	6709786
	Contig max (bp)	30055353
	GC (%)	38.2

## Sheet: S3
	Table S3. Assessment of genome coverage rate using Illumina reads from 350 bp library
			Percentage (%)
	Reads	Mapping rate (%)	98.36
		Average sequencing depth	73
		Coverage (%)	95.02
	Genome	Coverage at least1× (%)	97.68
		Coverage at least 5× (%)	97.63
		Coverage at least 10× (%)	97.54
		Coverage at least 20× (%)	96.85

## Sheet: S4
	S4. The assessment of P. mongolica genome assembly and annotation completeness by BUSCO analysis
		Assembly		Annotation
		Count	Ratio (%)	Count	Ratio (%)
	Complete BUSCOs	1594	98.76	1596	98.88
	Complete and single-copy BUSCOs	1556	96.41	1567	97.09
	Complete and duplicated BUSCOs	38	2.35	29	1.8
	Fragmented BUSCOs	2	0.12	8	0.5
	Missing BUSCOs	18	1.12	10	0.62
	Total BUSCOs	1614	100	1614	100

## Sheet: S5
	Table S5 CEGMA result of P. mongolica genome
	Number of 458 CEG* present in assembly	%of 458 CEGs present in assemblies	Number of 248 highly conserved CEGs present	% of 248 highly conserved CEGs present
	451	0.9847	240	0.9677

## Sheet: S6
	Table S6. Summary of P. mongolica super scaffolds
	Superscaffold	Length (bp)	Number of contigs	Number of genes	Order Num	Order Len
	Chr01	47189407	3	5130	3	47189407
	Chr02	30055353	1	2857	1	30055353
	Chr03	26540977	1	2789	1	26540977
	Chr04	26460671	8	2528	2	25874392
	Chr05	18973745	4	2169	3	18937014
	Chr06	30242307	2	3189	2	30242307
	Chr07	24328480	1	2465	1	24328480
	Chr08	24073846	3	2352	2	22162171
	Total	227,864,786(97.73)	23(25.27)	23479（98.66）	15(65.22)	225,330,101(98.89)

## Sheet: S7
	Table S7. Statistics of the final genome assembly of Hi-C sequencing
	Parameter	Size or Number
	Total number	84
	Min lenth (bp)	1000
	Scaffold number	84
	Scaffold lenth (bp)	233169053
	Scaffold N50 (bp)	26540977
	Scaffold N90 (bp)	18937214
	Scaffold max (bp)	47189607
	Miss scaffold number	0
	Miss scaffold lenth (bp)	0
	Contig number	91
	Contig lenth (bp)	233168353
	Contig N50 (bp)	24328480
	Contig N90 (bp)	6709786
	Contig max (bp)	30055353
	GC (%)	38.2
	Gap number	7
	Gap lenth (bp)	700
	Max gap (bp)	100

## Sheet: S8
	Table S8. Classification of repetitive elements in the P. mongolica genome
	Type	number of elements	length (bp)	percentage of genome
	DNA	70128	28167268	12.08
	LINE	14820	3549929	1.52
	SINE	7814	830933	0.36
	LTR	28790	27352348	11.72
	Gypsy	12281	15224317	6.53
	Copia	12371	11287381	4.84
	Other	4138	840650	0.35
	Satellite	166321	14174342	6.08
	Unknown	96552	28806220	12.35
	Total	327486	88539904	37.96

## Sheet: S9
	Table S9. Statistics of the gene prediticon results in P. mongolica
	Method	Software	Species	Gene number
	Ab initio	Augustus	-	26127
		SNAP	-	41653
	Homology-based	GeMoMa	P. armeniaca	10448
			P. dulcis	6607
			P. mume	2312
			P. persica	26565
	RNAseq	GeneMarkS-T	-	16029
		PASA	-	15986
	Integration	EVM	-	23798

[truncated: 7 more sheets: S10, S11, S12, S13, S14, S15, S16]
